# Supplementary material for: A Machine-Learning-Based Clinical Decision Model for Predicting Amputation Risk in Patients with Diabetic Foot Ulcers: Diagnostic Performance and Practical Implications
Source: Diagnostics (Basel). 2025 Dec 10;15(24):3142. doi: 10.3390/diagnostics15243142 (PMC12731953; doi:10.3390/diagnostics15243142)
Supplement: Supplementary file 1 [file diagnostics-15-03142-s001.zip]

Archive with 1 entries (1 files):
- diagnostics-3984334-supplementary.pdf
